# Supplementary material for: Network Pharmacology-Guided Identification of Candida albicans Secondary Metabolites as Modulators of HIV Latency via Oncogenic Signaling Pathways
Source: Int J Mol Sci. 2026 Mar 30;27(7):3125. doi: 10.3390/ijms27073125 (PMC13073563; doi:10.3390/ijms27073125)
Supplement: Supplementary file 1 [file ijms-27-03125-s001.zip]

Archive with 2 entries (2 files):
- Supplementary Figures S1-S3.pdf
- Supplementary Tables S1-S8.pdf
